# Supplementary material for: Chemical characterization of the adhesive secretions of the salamander Plethodon shermani (Caudata, Plethodontidae)
Source: Sci Rep. 2017 Jul 27;7:6647. doi: 10.1038/s41598-017-05473-z (PMC5532285; doi:10.1038/s41598-017-05473-z)
Supplement: Supplementary file 1 — Supplementary Information [file 41598_2017_5473_MOESM1_ESM.xls]

## Sheet: Results
Chemical characterization of the adhesive secretions of the salamander Plethodon shermani (Caudata, Plethodontidae) by Janek von Byern, Ingo Grunwald, Max Kosok, Ralph A. Saporito, Ursula Dicke, Oliver Wetjen, Karsten Thiel, Thomas Kowalik, Martina Marchetti-Deschmann
Suppl. table: Protein spots of the 2D SDS Page with positive identification in the NCBI database entries. Significant search results are highlighted in green
Protein Spot on gel	MW on gel [kDa]	selected m/z for peptide sequencing		SwissProt	NCBI	NCBI amphibia	de novo sequence with high confidence	BLAST (number of BLAST matches for species / total number of BLAST matches for amphibia)
1	approx. 15
		1118.53		no	no	no	NLVFHFDAR	cytochrome b, partial [Plethodon caddoensis] (salamander 1/111)
		1148.54		no	no	no	NTVFHFDIR	no significant or indicative hit
		1399.61		no	no	no	HTAN-----PAMR	no significant or indicative hit
		1506.69		no	no	no	TVFHFDLR	no significant or indicative hit
		1619.74		no	no	no	YFHLRGSPDSR	NADH dehydrogenase subunit 4 (salamander 4/249)
		1638.76		no	no	no	YLYVRM	NADH dehydrogenase subunit 2 or 6 (no salamander, frogs & toads 10/123)
		1731.79		no	no	no	FHAEPSEMSIR	no significant or indicative hit
		1779.79		no	no (E-value 59 for HLRGSPDSR)	no	DFTLFHAEPSEMSIR	titian, partial (salamander (1/153)
		2322.14		no	no	no	AWGHDRSFTPAEIR	plethodontid modulating factor precursor [Plethodon shermani] (salamander 10/154)
		2336.94		no	no	no	TPEMARIFHVFAGEA	NADH dehydrogenase subunit (no salamander, frogs & toads 2/118)
		2370.93		no	no	no	----
		2384.94		no	no	no	----
		2400.93		no	no	no	GWNYGSLP	cytochrome b (mitochondrion) (salamanders 22/173, frogs & toads 55/173)
2	approx. 15
		541.37					no peptide
		753.52		no	no	no	LSSYKR	no significant or indicative hit
		1148.55		no	no	no	NTVFHFDIR	no significant or indicative hit
		1399.61		no	no	no	HTAN-----PAMR	no significant or indicative hit
		1437.58		no	no	no	HWALWYR	no significant or indicative hit
		1619.74		no	no	no	YFHLRGSPDSR	NADH dehydrogenase subunit 4 (salamander 4/249)
3	approx. 15
		1070.56		no	no	no	FHVYAR	no significant or indicative hit
		1148.55		no	no	no	NTVFHFDIR	no significant or indicative hit
		1399.64		no	no	no	HTAN-----PAMR	no significant or indicative hit
		1619.76		no	no	no	YFHLRGSPDSR	NADH dehydrogenase subunit 4 (salamander 4/249)
		1676.78		no	no	no	RWWPWIMG	ATP synthase F0 subunit 8 (salamander 123/177)
		1779.81		no	no	no	DFTLFHAEPSEMSIR	titian, partial (salamander (1/153)
		2322.98		no	no	no	AWGHDRSFTPAEIR	plethodontid modulating factor precursor [Plethodon shermani] (salamander 10/154)
		2370.96		no search performed
4a	approx. 25
		1177.57		no	no	no	VAESGAR	no significant or indicative hit
		1179.59					YEELQITAGR	contaminant or animal specific: Keratin
		1326.64		no	no	no	NPFWR	no significant or indicative hit
		1338.64		no	no	no	HCCYLNWPFR	NADH dehydrogenase subunit 5 (salamander 22/149)
		1342.64		no	no	no	VYINNCCR	no significant or indicative hit
		1400.68		28 (26/35) relevant homology to lysozyme [Gorilla gorilla]	no	no	no de novo information
		1467.83		no	no	no	WTAWLS--R	NADH dehydrogenase subunit 4 (salamander 1/152)
		1475.75					WELLQQVDTSTR	contaminant or animal specific: Keratin
		1910.93					RPCFSALEVDETYVPK	contaminant or animal specific: serum albumin precursor
		2343.01					GSSGGGCFGGSSGGYGGLGGFGGGSFR	contaminanant or animal specific: Keratin
4b	approx. 25
		1320.61					HGGGGGGFGGGGFGSR	contaminant or animal specific: Keratin
		1450.68		no	no	no	GHEYDVKVR	keratin, partial (Ambystoma mexicanum)
		1638.91					SLNNQFASFIDKVR	contaminant or animal specific: Keratin
		1707.83					GSLGGGFSSGGFSGGSFSR	contaminant or animal specific: Keratin
		3312.42					GSYGSGGSSYGSGGGSYGSGGGGGGHGSYGSGSSSGGYR	contaminant or animal specific: Keratin
5a	approx. 30
		732.36		no	no	no	FSSVHR	tyrosine-protein phosphatase non-receptor type 13 isoform X1 (Xenopus 115/127)
		1098.55		no	no	no	HEINPFWR	NADH dehydrogenase subunit 4 (not salamander but frogs & tods 4/121)
		1475.76					WELLQQVDTSTR	contaminant or animal specific: Keratin
		1579.81					no de novo information
		1698.87		no	no	no	ALCSYILWFT	NADH dehydrogenase subunit 4 or 1 (1 salamander, in total 6/137)
		2650.34		no	no	no	KEIESTVKIPCEFR	NADH dehydrogenase subunit 2 (salamander 3/134)
		2659.37		no	NADH dehydrogenase subunit 2 (mitochondrion) [Doliornis remseni]		QELTPMATVIAMLSLLGLFFYLR
5b	approx. 30
		732.38		no	no	no
		1098.56		no	no	no	HEINPFWR	NADH dehydrogenase subunit 4 (not salamander but frogs & tods 4/121)
		1177.6		no	no	no	no de novo information
		1524.82		no	no	no	LNSMYMAR	NADH dehydrogenase subunit 2 (salamander 12/127)
		2650.38		no	no	no	KESGNAEAKL---AHLKAED	serum albumin precursor (all salamander hits have 75% alignment, 6/144)
		2659.37		no	NADH dehydrogenase subunit 2 (mitochondrion) [Doliornis remseni]		QELTPMATVIAMLSLLGLFFYLR
7	approx. 15
		887.49		putative olfactory receptor 13C6 [Sinocyclocheilus anshuiensis]	Rhodopsin [Ambystoma tigrinum]		MYLDFAK	gi|1050383578|gb|OCT85773.1|; homolog to Rhodopsin gi|2499369|Q90245.1 - Ambystoma tigrinum (tiger salamander)
		957.51		no	no	no	RHPGAYTR // KVYGVVHR	short sequence; no significant or indicative hit
		977.51		no	no	no	MKVGHFSR	short sequence; no significant or indicative hit
		1069.57		no	no	no	RRHGR
		1095.58		no	no	no	no sequence
		1203.57		no	no	no	----	sequence too short for sign hit
		1384.74		no	no	no	RDDGGIAFHGSPR
8a	approx. 10
		1070.58		no	no	no	HMWR	sequence too short for significant de novo sequence
		1148.59		no	no	no	SVFH--DIR	sequence too short for significant de novo sequence
		1619.78		no	no	no	REYFH	sequence too short for sign hit
8b	approx. 10
		927.49		no	no	no	PVNEEPSR	sequence too short for significant de novo sequence
		1234.68		no	no	no	----
		1399.68		no	no	no	----
		1639.93		no	no	no	----
		1779.86		no	no	no	----
9a	approx. 27
		1203.6		no	no	no	----	sequence too short for sign hit
		1599.76		no	no	no	TYKPYAVSSIEADR	latrophilin 2, partial (salamander 21/147)
		1747.94		no	no	no	----	no significant or indicative hit
		2626.33		no	no	no	HCVPIVFFVIMPHGMFDGFDPR	cytochrome oxidase subunit 1, partial [Plethodon grobmani], cytochrome oxidase subunit 1 , partial or NADH dehydrogenase subunit 5 (13/167)
		2650.31		no	no	no	EAPVHTVVMVHPAY	no significant hit
9b	approx. 27
		861.08		no	no	no	----	sequence too short for sign hit
		877.06		no	no	no	----	sequence too short for sign hit
		1421.75		no	no	no	HQAGNKWTR	no significant hit
		1599.79		no	no	no	TYKPYAVSSIEADR	latrophilin 2, partial (salamander 21/147)
		1747.97		no	no	no	HVTVAQ/QAVTVH // PVTVAKTVH	NADH dehydrogenase subunit 5 (salamander 2/161)
		1868.97		no	no	no	ISGWFPR
		2925.39		no	no	no	DINFYHTQD	NADH dehydrogenase subunit 1 (salamanders 5/153)
10a	approx. 35
		644.07		no	no	no	NHVFK	no significant or indicative hit
		783.38		no	no	no	no de novo information
		1400.7		no	no	no	APNTHYSVRSIR	sal-like protein 1, partial (salamanders 6/156)
		1548.78		no	no	no	YKMLWCHRAR	no significant or indicative hit
		1579.83		no	no	no	PEEIPVGKLR // QSNLPEEC	not significant too short
		1747.97		no	no	no	YMHSDAG	NADH dehydrogenase subunit 5 (all 166 entries), 71 % identical to Plethodon cinereus and P. elongatus
		1825.83		no	no	no	TCKAYTHITS	no significant or indicative hit
		2597.37		no	no	no	GAKSTAATSSHCCCCNR	no significant or indicative hit
		2650.38		no	no	no	KESGNAEAKL---AHLKAED	serum albumin precursor (all salamander 75% alignment (6/144)
10b	approx. 35	centrin-3 [various species] - 90 (Th81)
		732.34		no	no	no	FSSVHR
		783.36		no	no	no	no de novo information
		1070.56		no	no	no	FHVYAR	no significant or indicative hit
		1400.67		no	no	no	---
		1421.71		no	no	no	KSSSPW--PAGR	NADH dehydrogenase subunit 2 (frog & toads species 3/135)
		1600.78		no	no	no	AIHYPAR	no significant or indicative hit
		1747.94		no	no	no
11a	approx. 47	Serine/threonine-protein phosphatase PGAM5, mitochondrial [Xenopus laevis] (64/Th62)
		607.34		no	no	no	EGVFR	no significant or indicative hit
		829.22		no	no	no	no de novo information
		957.47		no	no	no	HRPGVYTK	not significant but: epidermis specific serine protease; collagen alpha-1(VII) chain isoform X1
		1421.74		no	no	no	----	not significant too short
		1463.71		no	collagen alpha-6(IV) chain [Oryctolagus cuniculus] (not sign 13/>26) - not correalting	no	KSNGVGTYNPSSPR	no significant or indicative hit
		1511.7		no	no	no	FECNSHVYR	olfactory receptor (salamander 1/129), minor alignment
		1599.77		no	no	no	KMPR	not significant too short
		1684.84		no	no	no	EAAGFANLHIYWHR	not significant too short
		1698.87		no	no	no	WASSYLFHKFCPR	dolichol kinase, partial (salamander 2/147)
		1749.94		no	no	no	CVVSEEME	no significant or indicative hit
		2925.38		no	no	no	SSPIWAFYPNFCGP	no significant or indicative hit
		2982.43		no	no	no	SDGSKTWNDICEPR	no significant or indicative hit
11b	approx. 47
		607.34		no	no	no
		957.47		no	no	no	HRPGVYTK	not significant but: epidermis specific serine protease; collagen alpha-1(VII) chain isoform X1
		1258.68		no	not significant but indicative: basic salivary proline-rich protein 3-like [Trichechus manatus latirostris]	no	QAMAHR	POU2 (1/118) = transcritpion factor, very unlikely
		1421.74		no	no	no	----	not significant too short
		1579.87		no	no	no	PEEIPVGKLR // QSNLPEEC	not significant too short
		1599.75		no	no	no
		1614.83		no	no	no	NNCIRHYK	not significant too short
		1684.84		no	no	no	EAAGFANLHIYWHR	not significant too short
		1698.87		no	no	no	WASSYLFHKFCPR	dolichol kinase, partial [Amphiuma dolichol kinase, partial (salamander 2/147)
		1749.94		no	no	no
		2293.18		no	no	no	RDDKGHM---THMMHG//RARMGHM--THMMHG	carnitine palmitoyltransferase 2, partial (salamander 16/124) or NADH subunit, cytochrome c oxidase (not from salamander sp)
		2925.38		no	no	no	SSPIWAFYPNFCGP	no significant or indicative hit
12a	approx. 66
		607.34		no	no	no		not significant too short
		1258.72		no	no	no	----	not significant too short
		1421.73		no	no	no	----	not significant too short
		1435.69		no	no	no	GDYRKMSAHR
		1579.86		no	no	no	PEEIPVGKLR // QSNLPEEC	not significant too short
		1599.77		no	no	no	KMPR	not significant too short
		1684.86		no	no	no	EAAGFANLHIYWHR	not significant too short
		1698.87		no	no	no	WASSYLFHKFCPR	dolichol kinase, partial (salamander 2/147)
		1749.94		no	no	no	----
		1815.86		no	no	no	----
		2167.15		no	no	no	YPGKITNGGQVVFIENK FTTPDHCTRCENK	toll-like receptor 2, partial [Lissotriton vulgaris] no significant or indicative hit
		2925.38		no	no	no	SSPIWAFYPNFCGP	no significant or indicative hit
12b	approx. 66
		1258.72		no	no	no	-----
		1599.77		no	no	no	KMPR	not significant too short
		1698.87		no	no	no	WASSYLFHKFCPR	dolichol kinase, partial (salamander 2/147)
		1748.99		no	no	no
		1815.89		no	no	no	----
		2167.15		no	no	no	YPGKITNGGQVVFIENK FTTPDHCTRCENK	toll-like receptor 2, partial [Lissotriton vulgaris] no significant or indicative hit
